# Supplementary material for: The refined biomimetic NeuroDigm GEL™ model of neuropathic pain in a mature rat
Source: F1000Res. 2017 May 4;5:2516. Originally published 2016 Oct 13. [Version 2] doi: 10.12688/f1000research.9544.2 (PMC5461904; doi:10.12688/f1000research.9544.2)
Supplement: Supplementary file 2 [file f1000research-5-12326-s0001.tgz]

Archive with 1 entries (1 files):
- 565650b5-07a6-4a8b-b5f3-2157ea4c8a9f.docx
