# Supplementary material for: The refined biomimetic NeuroDigm GEL™ model of neuropathic pain in a mature rat
Source: F1000Res. 2017 May 4;5:2516. Originally published 2016 Oct 13. [Version 2] doi: 10.12688/f1000research.9544.2 (PMC5461904; doi:10.12688/f1000research.9544.2)
Supplement: Supplementary file 3 [file f1000research-5-12326-s0002.tgz]

Archive with 1 entries (1 files):
- 727c8744-2756-41c5-a6cc-8ae2e7a988e2.docx
